# Supplementary material for: Complexity and Entropy in Physiological Signals (CEPS): Resonance Breathing Rate Assessed Using Measures of Fractal Dimension, Heart Rate Asymmetry and Permutation Entropy
Source: Entropy (Basel). 2023 Feb 6;25(2):301. doi: 10.3390/e25020301 (PMC9955651; doi:10.3390/e25020301)
Supplement: Supplementary file 1 [file entropy-25-00301-s001.zip]

Archive with 1 entries (1 files):
- entropy-2104737-supplementary.pdf
